# Supplementary material for: 7-Meth­oxy­indan-1-one
Source: Acta Crystallogr Sect E Struct Rep Online. 2012 Oct 3;68(Pt 11):o3063. doi: 10.1107/S1600536812040743 (PMC3515171; doi:10.1107/S1600536812040743)
Supplement: Supplementary file 2 [file e-68-o3063-Isup2.hkl]

# 
# h,k,l, Fc-squared, Fo-squared, sigma(Fo-squared) and status flag 
# 
data_I
_shelx_title ' 7omem in Pbca' 
_shelx_refln_list_code          4 
_shelx_F_calc_maximum      223.31 
_exptl_crystal_F_000       688.00 
_reflns_d_resolution_high  0.8111 
 
loop_ 
 _symmetry_equiv_pos_as_xyz 
 'x, y, z' 
 '-x+1/2, -y, z+1/2' 
 '-x, y+1/2, -z+1/2' 
 'x+1/2, -y+1/2, -z' 
 '-x, -y, -z' 
 'x-1/2, y, -z-1/2' 
 'x, -y-1/2, z-1/2' 
 '-x-1/2, y-1/2, z' 
 
_cell_length_a     8.5386 
_cell_length_b    10.4949 
_cell_length_c    18.8536 
_cell_angle_alpha  90.000 
_cell_angle_beta   90.000 
_cell_angle_gamma  90.000 
 
_shelx_F_squared_multiplier     1.000 
 
loop_ 
 _refln_index_h 
 _refln_index_k 
 _refln_index_l 
 _refln_F_squared_calc 
 _refln_F_squared_meas 
 _refln_F_squared_sigma 
 _refln_observed_status 
   2   0   0        1.18        2.91      0.64 o 
   4   0   0     3293.13     3335.45     25.39 o 
   6   0   0        8.94        7.05      1.82 o 
   8   0   0        3.13        6.06      2.36 o 
  10   0   0       76.46       71.30      4.02 o 
   2   1   0      202.28      164.15      1.78 o 
   4   1   0       56.58       66.78      2.54 o 
   6   1   0       62.21       57.51      2.06 o 
   8   1   0       22.58       23.78      2.07 o 
  10   1   0        7.14        5.63      1.42 o 
   0   2   0    11342.90    11831.15     74.58 o 
   2   2   0    10434.86     9990.03     42.46 o 
   4   2   0      388.30      380.54      4.62 o 
   6   2   0      119.65      119.26      2.35 o 
   8   2   0       12.47       10.73      1.58 o 
  10   2   0      119.56      142.86      7.57 o 
   2   3   0      265.18      243.54      3.71 o 
   4   3   0      358.87      359.36      8.51 o 
   6   3   0       24.00       21.46      1.17 o 
   8   3   0       31.54       30.67      2.12 o 
  10   3   0        5.85        7.09      2.38 o 
   0   4   0       35.76       37.86      2.31 o 
   2   4   0       40.58       39.53      1.67 o 
   4   4   0       13.27       12.25      0.89 o 
   6   4   0      355.70      337.03      6.11 o 
   8   4   0       10.67        9.99      1.70 o 
  10   4   0       66.05       94.67      6.89 o 
   2   5   0     1002.96     1055.66     41.09 o 
   4   5   0       24.72       23.32      1.46 o 
   6   5   0       54.21       52.01      2.38 o 
   8   5   0       33.19       31.47      2.18 o 
   0   6   0      389.14      401.03     27.07 o 
   2   6   0      471.90      508.93     14.18 o 
   4   6   0      113.00      127.05      2.92 o 
   6   6   0     3046.16     3069.91     90.29 o 
   8   6   0        0.67        0.16      1.48 o 
   2   7   0      113.95       97.51      4.74 o 
   4   7   0      402.64      397.16      8.35 o 
   6   7   0       17.39       16.20      1.72 o 
   8   7   0        0.98        0.11      1.51 o 
   0   8   0        2.06        2.94      1.30 o 
   2   8   0      190.68      190.54      7.22 o 
   4   8   0      393.42      406.75      5.58 o 
   6   8   0       76.75       66.53      3.51 o 
   8   8   0       44.68       40.02      5.57 o 
   2   9   0       41.93       51.15      2.34 o 
   4   9   0        5.15        8.63      1.43 o 
   6   9   0        6.73        8.03      1.94 o 
   0  10   0      390.44      399.20     13.48 o 
   2  10   0       71.11       68.40      2.74 o 
   4  10   0       37.78       36.69      4.06 o 
   6  10   0        1.02       -0.22      2.21 o 
   2  11   0        0.02        2.08      1.69 o 
   4  11   0        0.01        0.89      1.61 o 
   0  12   0      403.67      437.09     16.19 o 
   2  12   0      103.81      103.98      4.62 o 
   1   1   1     9498.55     8546.59     28.70 o 
   2   1   1      806.48      802.97      7.59 o 
   3   1   1     1119.01     1112.28     17.78 o 
   4   1   1     2970.35     3087.12     29.42 o 
   5   1   1      142.76      172.29      2.31 o 
   6   1   1       13.02       10.57      0.82 o 
   7   1   1       95.04       98.63      2.23 o 
   8   1   1      468.29      439.03      9.49 o 
   9   1   1        1.01       -0.39      0.70 o 
  10   1   1        2.36        1.41      0.97 o 
   0   2   1     1939.20     2154.39     11.43 o 
   1   2   1      905.13      836.40     13.23 o 
   2   2   1      545.11      477.11      3.49 o 
   3   2   1      343.33      316.24      3.30 o 
   4   2   1      310.29      285.80      3.17 o 
   5   2   1      279.11      269.50      3.00 o 
   6   2   1       48.90       49.23      1.18 o 
   7   2   1      201.97      209.77      4.71 o 
   8   2   1       72.21       76.14      2.04 o 
   9   2   1        1.46        2.28      0.93 o 
  10   2   1        0.42        1.11      1.07 o 
   1   3   1     1198.99     1158.19     19.75 o 
   2   3   1      715.02      648.35      5.92 o 
   3   3   1      332.28      338.89      4.98 o 
   4   3   1      132.99      118.37      1.85 o 
   5   3   1       70.20       69.49      1.24 o 
   6   3   1       63.98       52.15      1.43 o 
   7   3   1       65.44       57.44      1.53 o 
   8   3   1       15.64       16.98      1.26 o 
   9   3   1        1.32       -0.45      0.95 o 
  10   3   1       26.76       35.65      2.49 o 
   0   4   1      375.46      377.31     13.18 o 
   1   4   1      864.42      870.38     12.04 o 
   2   4   1       67.55       69.75      1.01 o 
   3   4   1      140.38      155.26      1.62 o 
   4   4   1        4.71        7.64      0.51 o 
   5   4   1      149.08      149.68      1.92 o 
   6   4   1      641.11      607.11      5.16 o 
   7   4   1        5.58        5.88      1.06 o 
   8   4   1       21.49       25.52      1.53 o 
   9   4   1        0.96        0.24      1.34 o 
  10   4   1        0.02       -1.74      1.74 o 
   1   5   1       62.63       71.03      2.26 o 
   2   5   1     2017.03     2111.73     19.28 o 
   3   5   1        4.43        4.40      0.51 o 
   4   5   1      153.41      161.52      2.74 o 
   5   5   1      781.09      780.36      8.64 o 
   6   5   1      325.71      312.77      9.13 o 
   7   5   1      343.80      340.70      6.05 o 
   8   5   1        0.53       -0.20      0.78 o 
   9   5   1        0.74        0.10      1.26 o 
   0   6   1       38.07       34.50      1.33 o 
   1   6   1      134.42      140.61      4.21 o 
   2   6   1       95.39       89.86      2.36 o 
   3   6   1        4.54        2.36      0.61 o 
   4   6   1      268.95      252.07      2.83 o 
   5   6   1       21.65       24.99      1.26 o 
   6   6   1        0.01        1.00      1.22 o 
   7   6   1        3.29        5.87      1.09 o 
   8   6   1       15.06       14.10      1.41 o 
   9   6   1        3.22        2.03      1.50 o 
   1   7   1       17.83       15.81      0.88 o 
   2   7   1      419.32      459.72      6.64 o 
   3   7   1        0.52        1.28      0.64 o 
   4   7   1        2.72        3.86      0.74 o 
   5   7   1      181.59      176.87      2.67 o 
   6   7   1      101.60      104.68      3.71 o 
   7   7   1       29.08       26.87      1.71 o 
   8   7   1        5.42        5.45      1.31 o 
   0   8   1       47.19       40.60      1.44 o 
   1   8   1       81.75       89.94      1.82 o 
   2   8   1      115.32      113.86      2.29 o 
   3   8   1       30.28       33.17      1.42 o 
   4   8   1       31.93       34.31      1.45 o 
   5   8   1       59.16       60.20      2.07 o 
   6   8   1       11.80       10.62      1.23 o 
   7   8   1       22.67       25.65      1.96 o 
   8   8   1        9.11       10.32      1.59 o 
   1   9   1        9.17       12.24      0.93 o 
   2   9   1        8.62        6.54      1.02 o 
   3   9   1        4.06        1.54      0.76 o 
   4   9   1       11.17       13.33      1.32 o 
   5   9   1       12.78       11.37      1.51 o 
   6   9   1        0.33       -0.41      1.03 o 
   7   9   1       15.66       17.66      1.83 o 
   0  10   1      173.92      176.84      3.59 o 
   1  10   1       21.12       22.69      1.33 o 
   2  10   1       10.97        9.12      1.19 o 
   3  10   1       82.68       83.75      2.38 o 
   4  10   1       57.21       57.11      2.45 o 
   5  10   1       32.00       35.67      2.20 o 
   6  10   1        7.47        5.89      1.45 o 
   1  11   1      339.98      356.34      7.07 o 
   2  11   1       22.03       23.57      1.72 o 
   3  11   1        0.94        0.21      1.13 o 
   4  11   1       38.14       39.56      2.22 o 
   5  11   1        6.42        4.34      1.44 o 
   0  12   1       17.13       19.48      2.45 o 
   1  12   1        2.05        2.39      1.13 o 
   2  12   1       30.55       32.72      2.22 o 
   3  12   1        0.38        0.10      1.25 o 
   0   0   2      451.15      520.72      5.44 o 
   1   0   2     1976.65     1887.37     15.75 o 
   2   0   2     6743.66     5980.25     21.92 o 
   3   0   2     2297.44     2441.14     79.02 o 
   4   0   2        6.61        4.18      0.60 o 
   5   0   2      144.01      170.25      6.62 o 
   6   0   2      123.40      124.94      2.14 o 
   7   0   2      263.47      238.00      4.23 o 
   8   0   2       36.47       34.36      2.13 o 
   9   0   2       21.48       11.02      1.62 o 
  10   0   2        0.51       -0.73      1.13 o 
   1   1   2       33.14       37.23      0.85 o 
   2   1   2      694.59      608.86     15.65 o 
   3   1   2      201.28      169.79      2.56 o 
   4   1   2     1625.03     1574.78     32.33 o 
   5   1   2        0.33        0.17      0.40 o 
   6   1   2       33.98       27.95      1.07 o 
   7   1   2       30.95       29.20      1.45 o 
   8   1   2      111.73      116.40      2.68 o 
   9   1   2        0.34       -0.35      0.75 o 
  10   1   2       13.44       19.56      1.75 o 
   0   2   2     1951.41     1925.64     33.68 o 
   1   2   2        8.55        6.28      0.48 o 
   2   2   2     1593.65     1460.61     11.92 o 
   3   2   2       73.23       91.30      1.23 o 
   4   2   2      445.67      417.43      5.23 o 
   5   2   2      167.95      147.44      2.28 o 
   6   2   2        0.00       -0.40      0.40 o 
   7   2   2       11.82       18.37      1.00 o 
   8   2   2        0.06        0.18      0.63 o 
   9   2   2        0.04       -0.04      0.91 o 
  10   2   2        0.42       -0.59      1.36 o 
   1   3   2      248.47      256.41      5.25 o 
   2   3   2     1286.08     1303.54      8.56 o 
   3   3   2      494.48      476.24      4.60 o 
   4   3   2      137.80      127.57      1.61 o 
   5   3   2       17.65       19.06      0.83 o 
   6   3   2       41.81       41.58      1.15 o 
   7   3   2       14.18       13.20      0.96 o 
   8   3   2       14.97       12.13      1.31 o 
   9   3   2        7.19        7.42      1.22 o 
  10   3   2        3.20        4.19      1.46 o 
   0   4   2     1281.22     1333.31     20.79 o 
   1   4   2      849.20      909.48     11.85 o 
   2   4   2        0.08       -0.16      0.27 o 
   3   4   2      688.78      771.41      5.80 o 
   4   4   2      133.58      135.80      2.14 o 
   5   4   2       68.54       64.13      2.14 o 
   6   4   2       27.63       29.24      1.22 o 
   7   4   2      422.27      416.38      7.49 o 
   8   4   2       28.91       34.06      1.55 o 
   9   4   2        7.53        8.53      1.72 o 
   1   5   2      499.53      553.10      8.60 o 
   2   5   2      894.16      970.59     10.16 o 
   3   5   2      356.63      358.63      2.49 o 
   4   5   2      210.87      204.15      2.12 o 
   5   5   2       43.23       46.33      2.33 o 
   6   5   2       18.50       19.96      1.23 o 
   7   5   2        0.02       -0.37      0.71 o 
   8   5   2        1.84        1.56      1.24 o 
   9   5   2        6.13        7.06      1.66 o 
   0   6   2       38.80       40.13      2.37 o 
   1   6   2     1356.06     1473.47     25.48 o 
   2   6   2        5.01        7.04      0.54 o 
   3   6   2      603.98      653.26     10.59 o 
   4   6   2       48.41       46.77      1.95 o 
   5   6   2      159.04      146.85      2.35 o 
   6   6   2        7.20        8.00      1.08 o 
   7   6   2      184.28      187.32      4.02 o 
   8   6   2       43.33       49.39      2.89 o 
   9   6   2       11.11        9.23      2.30 o 
   1   7   2       26.89       23.06      0.82 o 
   2   7   2      687.77      677.91     10.43 o 
   3   7   2      258.03      259.29      2.92 o 
   4   7   2      153.16      155.50      2.67 o 
   5   7   2       81.94       84.45      2.21 o 
   6   7   2       52.64       54.30      2.11 o 
   7   7   2        6.72        6.79      1.12 o 
   8   7   2        1.08        1.36      1.18 o 
   0   8   2        7.18        7.39      0.88 o 
   1   8   2        0.12       -0.30      0.49 o 
   2   8   2       48.53       46.06      1.47 o 
   3   8   2       13.47       11.02      1.00 o 
   4   8   2        0.45        0.03      0.77 o 
   5   8   2       60.65       62.01      2.33 o 
   6   8   2       26.15       30.98      1.78 o 
   7   8   2        8.46        8.11      1.46 o 
   8   8   2        1.59        0.55      1.20 o 
   1   9   2       11.76       12.60      0.91 o 
   2   9   2        4.51        1.06      0.66 o 
   3   9   2       30.62       32.50      1.65 o 
   4   9   2       43.38       49.86      2.71 o 
   5   9   2       10.00       10.66      1.28 o 
   6   9   2        4.89        6.83      1.44 o 
   7   9   2        0.35        0.46      1.14 o 
   0  10   2        4.97        2.00      1.27 o 
   1  10   2       94.30      105.21      2.18 o 
   2  10   2       13.38       17.08      1.31 o 
   3  10   2       50.08       56.52      2.09 o 
   4  10   2        0.05       -0.39      0.91 o 
   5  10   2       23.21       22.79      1.88 o 
   6  10   2        2.72        3.06      1.34 o 
   1  11   2        0.00        0.35      0.96 o 
   2  11   2        6.07        6.84      1.28 o 
   3  11   2        1.53        0.72      0.99 o 
   4  11   2        0.16       -0.75      1.10 o 
   5  11   2        0.51       -0.20      1.13 o 
   0  12   2        0.46        1.09      1.59 o 
   1  12   2       29.03       26.55      1.93 o 
   2  12   2        0.07       -0.17      1.13 o 
   3  12   2       49.19       46.41      2.41 o 
   1   1   3     2312.25     2193.73     47.61 o 
   2   1   3      651.28      647.04     10.84 o 
   3   1   3     1512.01     1469.20     15.90 o 
   4   1   3      649.73      684.94     11.00 o 
   5   1   3      143.61      147.37      2.27 o 
   6   1   3        0.10        0.45      0.50 o 
   7   1   3      185.96      171.85      2.54 o 
   8   1   3      210.34      190.05      3.98 o 
   9   1   3        1.27        0.63      0.84 o 
  10   1   3       10.17       11.41      1.70 o 
   0   2   3    17378.11    17911.38     69.92 o 
   1   2   3      230.94      240.17      4.18 o 
   2   2   3      270.45      256.54      3.18 o 
   3   2   3     1541.12     1488.07     13.33 o 
   4   2   3      506.05      534.37      9.33 o 
   5   2   3       32.44       33.06      1.08 o 
   6   2   3      131.54      126.16      4.55 o 
   7   2   3      119.47      109.99      2.32 o 
   8   2   3        0.45        0.05      0.68 o 
   9   2   3        9.82        8.73      1.43 o 
  10   2   3        0.01        0.89      1.35 o 
   1   3   3      128.33      117.87      2.06 o 
   2   3   3      331.04      363.19      3.48 o 
   3   3   3      302.81      300.61      2.27 o 
   4   3   3      220.13      247.47      2.66 o 
   5   3   3       38.47       32.83      1.42 o 
   6   3   3      290.25      266.73      3.51 o 
   7   3   3       48.24       46.94      1.47 o 
   8   3   3       46.38       40.78      1.63 o 
   9   3   3       19.80       15.22      1.89 o 
  10   3   3        0.03       -0.14      1.23 o 
   0   4   3       21.94       22.51      0.87 o 
   1   4   3      577.50      622.11     10.74 o 
   2   4   3       36.61       46.09      0.86 o 
   3   4   3      713.42      772.77      3.57 o 
   4   4   3      741.64      741.61      6.31 o 
   5   4   3      566.36      556.07      7.47 o 
   6   4   3      258.01      247.17      3.63 o 
   7   4   3        0.03       -0.63      0.65 o 
   8   4   3       19.53       20.94      1.80 o 
   9   4   3       17.97       24.03      1.76 o 
   1   5   3      180.67      177.62      3.32 o 
   2   5   3      735.25      787.83     16.38 o 
   3   5   3      110.39      105.86      1.88 o 
   4   5   3       15.47       10.84      0.67 o 
   5   5   3      417.04      393.23      6.00 o 
   6   5   3      168.53      164.32      3.22 o 
   7   5   3      193.01      177.51      8.03 o 
   8   5   3        1.03        0.16      1.01 o 
   9   5   3        6.78       10.62      1.52 o 
   0   6   3      371.06      409.11      8.00 o 
   1   6   3      161.66      163.21      2.49 o 
   2   6   3        0.08       -0.36      0.36 o 
   3   6   3      315.98      326.10      3.65 o 
   4   6   3       25.59       23.12      1.09 o 
   5   6   3       98.78       91.61      3.13 o 
   6   6   3      113.76      108.04      3.42 o 
   7   6   3       39.81       40.42      2.80 o 
   8   6   3        8.31        7.41      1.39 o 
   9   6   3        0.12        1.63      1.19 o 
   1   7   3        0.35        0.00      0.41 o 
   2   7   3      245.69      276.16      4.81 o 
   3   7   3        2.26        2.32      0.62 o 
   4   7   3        1.36        2.02      0.78 o 
   5   7   3       61.78       77.82      5.21 o 
   6   7   3       52.80       58.67      2.27 o 
   7   7   3       24.36       27.23      1.72 o 
   8   7   3        1.14        2.04      1.11 o 
   0   8   3       27.69       26.33      1.30 o 
   1   8   3      187.81      202.28      2.28 o 
   2   8   3       11.97       11.33      0.83 o 
   3   8   3      153.15      150.10      2.48 o 
   4   8   3       57.55       60.05      1.97 o 
   5   8   3       18.52       18.23      1.42 o 
   6   8   3      199.20      205.95      4.03 o 
   7   8   3       61.51       63.87      2.25 o 
   8   8   3       14.30       14.76      1.74 o 
   1   9   3       59.57       66.06      1.57 o 
   2   9   3       12.94       16.65      1.10 o 
   3   9   3       14.43       12.88      1.24 o 
   4   9   3       36.35       30.60      1.71 o 
   5   9   3        1.07       -0.87      0.87 o 
   6   9   3        5.56        2.68      1.13 o 
   7   9   3        3.54        5.14      1.39 o 
   0  10   3      142.41      156.64      3.40 o 
   1  10   3        3.30        3.97      0.97 o 
   2  10   3      253.81      250.42      7.47 o 
   3  10   3       27.50       26.48      1.70 o 
   4  10   3       11.11       11.58      1.34 o 
   5  10   3       27.37       26.12      1.79 o 
   6  10   3       26.87       26.60      2.15 o 
   1  11   3      129.52      138.38      3.86 o 
   2  11   3        2.39        2.37      1.03 o 
   3  11   3        3.71        3.41      1.13 o 
   4  11   3        8.38        7.48      1.27 o 
   5  11   3       12.95       10.57      1.66 o 
   0  12   3       89.42       91.61      4.48 o 
   1  12   3        1.43        2.05      1.17 o 
   2  12   3       15.14       16.00      1.85 o 
   3  12   3       22.21       27.10      2.16 o 
   0   0   4    24499.71    24538.09    155.91 o 
   1   0   4      968.18      957.66     29.27 o 
   2   0   4     9932.62     9152.38     62.92 o 
   3   0   4     1489.92     1439.41     37.48 o 
   4   0   4      541.32      552.30     11.26 o 
   5   0   4       98.89       89.32      2.45 o 
   6   0   4       42.54       39.38      1.71 o 
   7   0   4      119.34      136.34      3.21 o 
   8   0   4        6.70        9.43      1.44 o 
   9   0   4       19.89       23.13      1.83 o 
  10   0   4      120.36      142.97      8.89 o 
   1   1   4    12355.17    12418.91     88.90 o 
   2   1   4       10.07       12.01      0.59 o 
   3   1   4      150.51      147.43      2.53 o 
   4   1   4       73.34       75.94      1.63 o 
   5   1   4        1.35       -0.16      0.35 o 
   6   1   4        0.26        0.27      0.54 o 
   7   1   4       23.83       26.30      1.48 o 
   8   1   4        3.55        3.36      0.87 o 
   9   1   4        3.47        0.36      1.11 o 
  10   1   4        3.61        3.31      1.69 o 
   0   2   4    49869.21    49484.36    248.57 o 
   1   2   4      219.51      204.63      2.90 o 
   2   2   4        3.26        1.60      0.25 o 
   3   2   4       18.55       17.61      0.68 o 
   4   2   4      718.06      702.82      7.55 o 
   5   2   4      140.17      141.89      2.23 o 
   6   2   4       39.87       32.54      1.22 o 
   7   2   4        0.35        0.87      0.80 o 
   8   2   4       15.96       15.48      1.48 o 
   9   2   4        6.52        5.17      1.32 o 
  10   2   4       66.35       74.30      3.06 o 
   1   3   4     1881.75     2025.63     31.04 o 
   2   3   4     1008.13     1013.10     10.16 o 
   3   3   4       30.24       45.27      1.01 o 
   4   3   4      151.30      139.32      2.16 o 
   5   3   4     1003.85      981.22     14.91 o 
   6   3   4        5.56        5.67      0.70 o 
   7   3   4      108.39      109.12      2.39 o 
   8   3   4       40.97       37.39      1.77 o 
   9   3   4        0.37        0.05      0.87 o 
  10   3   4        0.02       -0.97      1.28 o 
   0   4   4     1650.03     1811.66     17.72 o 
   1   4   4      398.87      434.47      5.92 o 
   2   4   4     1804.88     1842.35     15.08 o 
   3   4   4      264.50      276.43      3.20 o 
   4   4   4       14.96       13.83      0.75 o 
   5   4   4        1.42        1.06      0.50 o 
   6   4   4      891.07      864.17      7.12 o 
   7   4   4       15.30       11.58      2.00 o 
   8   4   4        0.09       -0.84      0.84 o 
   9   4   4        9.63       11.73      1.45 o 
   1   5   4      146.47      153.52      2.11 o 
   2   5   4      269.54      267.75      3.44 o 
   3   5   4       27.91       21.87      0.82 o 
   4   5   4      313.40      331.72      2.59 o 
   5   5   4      308.56      290.18      3.01 o 
   6   5   4       18.21       18.32      1.18 o 
   7   5   4       15.19       13.52      1.16 o 
   8   5   4        4.83        5.22      1.36 o 
   9   5   4        8.46       12.49      1.62 o 
   0   6   4       17.96       18.98      1.03 o 
   1   6   4       22.30       22.78      0.80 o 
   2   6   4      204.94      218.16      3.04 o 
   3   6   4      122.08      107.64      1.54 o 
   4   6   4      224.84      201.87      3.68 o 
   5   6   4        4.62        4.63      0.93 o 
   6   6   4      316.05      295.27      3.86 o 
   7   6   4       28.13       28.39      1.66 o 
   8   6   4       27.06       30.07      3.45 o 
   9   6   4        4.22        4.82      1.35 o 
   1   7   4        0.08       -0.14      0.43 o 
   2   7   4      105.47      113.45      1.92 o 
   3   7   4        0.02       -0.28      0.60 o 
   4   7   4       21.93       23.47      1.29 o 
   5   7   4      387.21      375.08      4.61 o 
   6   7   4       11.87       14.28      1.36 o 
   7   7   4      253.30      249.22      5.22 o 
   8   7   4        5.46        7.37      1.45 o 
   0   8   4      181.23      183.97      5.50 o 
   1   8   4       64.91       60.42      1.98 o 
   2   8   4       12.75       15.00      1.00 o 
   3   8   4        4.41        3.97      0.83 o 
   4   8   4        5.84        2.47      0.82 o 
   5   8   4       44.53       39.51      1.80 o 
   6   8   4      312.32      313.35      5.40 o 
   7   8   4        0.24        0.42      0.99 o 
   8   8   4        0.04       -0.31      1.04 o 
   1   9   4      494.42      499.01      4.22 o 
   2   9   4       12.00       12.12      1.01 o 
   3   9   4        0.40       -0.72      0.72 o 
   4   9   4       19.96       23.52      1.58 o 
   5   9   4       58.00       48.18      2.04 o 
   6   9   4        0.19        0.11      1.01 o 
   7   9   4        6.44        6.68      1.24 o 
   0  10   4      296.33      327.15     19.68 o 
   1  10   4        4.93        5.14      1.00 o 
   2  10   4       35.05       34.57      1.50 o 
   3  10   4        9.24       10.31      1.36 o 
   4  10   4       69.40       68.28      3.80 o 
   5  10   4        2.96        0.97      1.04 o 
   6  10   4        7.55        8.69      1.69 o 
   1  11   4       10.62       11.88      1.89 o 
   2  11   4        1.65        2.94      1.06 o 
   3  11   4        2.56        2.70      1.11 o 
   4  11   4        1.12        0.63      1.13 o 
   5  11   4        0.51       -1.18      1.18 o 
   0  12   4       41.22       43.12      3.56 o 
   1  12   4        1.65        1.82      1.31 o 
   2  12   4        4.60        3.66      1.42 o 
   3  12   4        1.82        0.99      1.21 o 
   1   1   5       74.41      103.00      2.06 o 
   2   1   5      759.06      714.19      6.66 o 
   3   1   5      152.14      164.74      3.39 o 
   4   1   5      411.19      408.99      6.28 o 
   5   1   5      111.89      120.58      1.94 o 
   6   1   5      102.76       85.81      1.67 o 
   7   1   5       25.01       25.18      1.25 o 
   8   1   5      168.53      154.32      3.32 o 
   9   1   5        1.76        0.21      1.06 o 
  10   1   5        9.03       15.75      2.47 o 
   0   2   5    24547.70    26260.26    314.30 o 
   1   2   5       55.75       49.20      1.29 o 
   2   2   5       35.35       29.68      1.22 o 
   3   2   5       62.42       51.37      1.19 o 
   4   2   5      183.25      177.99      3.81 o 
   5   2   5      581.75      567.20      7.00 o 
   6   2   5      350.39      333.86      5.89 o 
   7   2   5      248.89      249.57      3.90 o 
   8   2   5        7.47        8.00      1.31 o 
   9   2   5        7.27        2.70      1.09 o 
  10   2   5        0.92        2.35      1.53 o 
   1   3   5     2331.16     2355.34     26.04 o 
   2   3   5      122.43      132.88      3.56 o 
   3   3   5      112.70       93.99      2.69 o 
   4   3   5      662.53      689.55      7.04 o 
   5   3   5      203.82      171.89      2.89 o 
   6   3   5       36.07       34.26      1.39 o 
   7   3   5      379.04      405.33     15.23 o 
   8   3   5       99.96       99.76      2.61 o 
   9   3   5        5.25        8.90      1.28 o 
   0   4   5      990.87     1034.03      9.58 o 
   1   4   5     1071.02     1208.58     14.54 o 
   2   4   5       27.74       29.20      0.78 o 
   3   4   5      698.81      747.99      7.88 o 
   4   4   5        9.65        4.97      0.51 o 
   5   4   5       12.39       12.60      0.73 o 
   6   4   5      787.79      770.28     12.53 o 
   7   4   5      143.50      150.72      4.67 o 
   8   4   5       22.15       21.99      1.58 o 
   9   4   5        4.27        5.64      1.18 o 
   1   5   5      186.07      196.11      2.82 o 
   2   5   5        0.06        0.62      0.34 o 
   3   5   5       11.20        9.32      0.59 o 
   4   5   5       20.84       20.56      0.87 o 
   5   5   5        2.44        2.14      0.60 o 
   6   5   5       70.96       67.66      1.81 o 
   7   5   5        2.80        0.84      0.90 o 
   8   5   5        1.44        3.05      1.06 o 
   9   5   5        0.57       -1.06      1.06 o 
   0   6   5       38.76       41.03      1.49 o 
   1   6   5       47.00       47.11      1.47 o 
   2   6   5      144.86      149.56      1.80 o 
   3   6   5        9.78       11.25      0.95 o 
   4   6   5      193.12      191.19      3.39 o 
   5   6   5       27.82       29.92      1.37 o 
   6   6   5       53.16       45.71      2.31 o 
   7   6   5        0.01       -0.22      0.88 o 
   8   6   5       10.73       11.95      1.60 o 
   9   6   5        0.15       -1.12      1.15 o 
   1   7   5        2.62        2.09      0.49 o 
   2   7   5       73.46       74.86      2.07 o 
   3   7   5        8.36        6.72      0.76 o 
   4   7   5        0.26       -0.11      0.64 o 
   5   7   5       35.69       34.32      1.66 o 
   6   7   5       32.22       31.38      1.71 o 
   7   7   5       10.79       10.01      1.29 o 
   8   7   5        0.04       -0.62      1.06 o 
   0   8   5      239.16      233.05      6.67 o 
   1   8   5      247.63      235.92      3.53 o 
   2   8   5      186.85      188.06      5.37 o 
   3   8   5        1.07        1.43      0.76 o 
   4   8   5      215.73      200.93      4.28 o 
   5   8   5       70.45       75.31      2.28 o 
   6   8   5      132.75      132.03      3.01 o 
   7   8   5       12.67       13.64      1.42 o 
   1   9   5      237.57      238.03      7.80 o 
   2   9   5      162.54      161.64      3.06 o 
   3   9   5        6.79        3.73      0.91 o 
   4   9   5        8.03        7.82      1.09 o 
   5   9   5       25.43       34.03      1.87 o 
   6   9   5        1.49        0.27      1.10 o 
   7   9   5       13.20       12.61      1.49 o 
   0  10   5       41.19       52.81      3.29 o 
   1  10   5       42.67       39.64      1.91 o 
   2  10   5        2.07        1.93      1.12 o 
   3  10   5       74.78       75.22      2.44 o 
   4  10   5        2.17        1.85      1.02 o 
   5  10   5        2.14        0.86      1.08 o 
   6  10   5        0.13        0.04      1.10 o 
   1  11   5        1.43        1.21      1.03 o 
   2  11   5        0.01       -0.81      1.05 o 
   3  11   5        0.10        0.68      1.01 o 
   4  11   5        0.12       -0.02      1.09 o 
   5  11   5        6.57        4.51      1.27 o 
   0  12   5        5.32        3.54      1.90 o 
   1  12   5        2.71        1.85      1.28 o 
   2  12   5       14.79       15.55      1.78 o 
   3  12   5        0.31        0.93      1.24 o 
   0   0   6     2174.47     2061.05     15.54 o 
   1   0   6       92.49       87.26      1.86 o 
   2   0   6       17.37       16.86      0.99 o 
   3   0   6      274.25      264.48      3.19 o 
   4   0   6     1657.26     1597.23     14.34 o 
   5   0   6      596.77      516.88      4.48 o 
   6   0   6      132.64      130.82      3.79 o 
   7   0   6      212.87      206.00      5.09 o 
   8   0   6       83.43       85.42      3.84 o 
   9   0   6        8.12       14.16      2.30 o 
  10   0   6        0.18        2.18      1.94 o 
   1   1   6      279.94      311.40      4.71 o 
   2   1   6      416.99      438.50      3.63 o 
   3   1   6       17.64       14.35      0.63 o 
   4   1   6      469.74      431.60      8.07 o 
   5   1   6        2.30        3.03      0.52 o 
   6   1   6       34.88       31.78      1.21 o 
   7   1   6       18.86       18.26      2.05 o 
   8   1   6       47.67       41.63      2.46 o 
   9   1   6        9.51        7.77      1.48 o 
  10   1   6        0.08       -0.48      1.27 o 
   0   2   6      879.74      843.38     17.63 o 
   1   2   6     1915.66     1968.08     20.76 o 
   2   2   6      298.55      269.15      2.25 o 
   3   2   6     2260.09     2327.70     13.02 o 
   4   2   6        0.00        0.11      0.30 o 
   5   2   6       35.07       39.39      1.45 o 
   6   2   6      278.64      281.18      4.84 o 
   7   2   6       13.63       18.55      1.53 o 
   8   2   6        1.80        1.86      1.05 o 
   9   2   6       29.53       26.70      1.97 o 
  10   2   6        0.48        0.79      1.32 o 
   1   3   6       35.18       49.44      0.89 o 
   2   3   6     2388.76     2665.77     28.47 o 
   3   3   6      424.49      382.75      8.12 o 
   4   3   6      169.27      157.73      3.17 o 
   5   3   6        2.16        2.24      0.62 o 
   6   3   6      256.02      250.73      6.66 o 
   7   3   6        0.00       -0.06      1.48 o 
   8   3   6      181.09      188.58      5.90 o 
   9   3   6        0.36       -0.20      1.00 o 
   0   4   6      121.04       96.37      1.45 o 
   1   4   6      669.40      794.31      6.37 o 
   2   4   6      505.12      520.27      7.21 o 
   3   4   6      303.87      355.83      4.67 o 
   4   4   6       83.41       74.82      1.80 o 
   5   4   6       96.80       98.03      1.75 o 
   6   4   6        9.84       10.58      0.93 o 
   7   4   6       12.33       14.08      1.36 o 
   8   4   6        1.47        0.79      0.92 o 
   9   4   6        8.18        4.88      1.22 o 
   1   5   6        1.23        0.83      0.37 o 
   2   5   6      164.23      149.65      1.74 o 
   3   5   6      304.46      358.69      8.97 o 
   4   5   6       65.46       64.31      1.37 o 
   5   5   6       36.13       36.05      1.19 o 
   6   5   6        1.18        0.63      0.70 o 
   7   5   6       36.68       41.22      2.14 o 
   8   5   6       20.43       22.34      2.13 o 
   9   5   6        3.19        4.16      1.21 o 
   0   6   6       30.71       29.27      1.16 o 
   1   6   6       89.86       86.90      2.17 o 
   2   6   6      269.16      260.69      3.95 o 
   3   6   6       75.30       65.71      1.47 o 
   4   6   6        3.07        1.82      0.63 o 
   5   6   6        1.34        0.99      0.71 o 
   6   6   6       29.29       30.44      1.62 o 
   7   6   6       35.92       36.59      2.05 o 
   8   6   6        3.56        2.20      1.22 o 
   1   7   6      117.49      136.55      3.01 o 
   2   7   6       88.54       91.12      1.59 o 
   3   7   6       22.45       23.61      1.25 o 
   4   7   6        3.67        4.62      1.00 o 
   5   7   6       13.06       14.70      1.18 o 
   6   7   6       60.35       62.12      2.07 o 
   7   7   6        2.42        1.57      0.97 o 
   8   7   6        0.49        0.71      1.17 o 
   0   8   6      171.85      175.92      3.06 o 
   1   8   6        9.38        8.68      0.83 o 
   2   8   6        1.27        0.48      0.66 o 
   3   8   6      472.12      447.61      4.57 o 
   4   8   6       24.82       25.05      1.39 o 
   5   8   6       92.44       84.80      3.50 o 
   6   8   6        8.42        8.14      1.25 o 
   7   8   6        0.23        0.57      0.99 o 
   1   9   6       11.28       12.95      1.42 o 
   2   9   6       44.93       47.92      1.58 o 
   3   9   6       23.44       25.39      1.48 o 
   4   9   6        5.38        5.09      0.99 o 
   5   9   6       17.57       18.06      1.51 o 
   6   9   6       67.36       72.74      2.44 o 
   7   9   6        0.10        0.79      1.14 o 
   0  10   6        4.71        1.88      2.62 o 
   1  10   6        1.23        1.34      0.97 o 
   2  10   6        1.56        1.47      0.92 o 
   3  10   6       15.68       14.13      1.28 o 
   4  10   6       12.68       14.41      1.33 o 
   5  10   6       23.27       27.05      2.02 o 
   6  10   6        0.51        0.87      1.15 o 
   1  11   6        0.01       -0.28      1.06 o 
   2  11   6        0.11       -1.01      1.01 o 
   3  11   6        8.68        7.27      1.32 o 
   4  11   6        0.00        0.89      1.07 o 
   0  12   6        1.74        1.91      1.84 o 
   1  12   6        7.60        8.12      1.79 o 
   2  12   6        2.09        2.65      1.60 o 
   1   1   7      591.02      566.30      6.12 o 
   2   1   7      105.38      122.98      1.93 o 
   3   1   7      673.30      666.19      8.43 o 
   4   1   7       38.61       33.67      0.80 o 
   5   1   7       12.35       12.78      0.73 o 
   6   1   7      146.22      147.56      4.28 o 
   7   1   7      105.42       99.50      2.37 o 
   8   1   7        4.12        2.97      1.16 o 
   9   1   7       15.73       14.66      1.72 o 
  10   1   7        4.20        2.11      2.02 o 
   0   2   7     2961.11     3071.43     57.64 o 
   1   2   7      101.38       92.36      1.34 o 
   2   2   7      304.36      314.27      2.96 o 
   3   2   7      958.23     1007.43     13.17 o 
   4   2   7      429.90      416.87      8.54 o 
   5   2   7       37.38       36.81      1.30 o 
   6   2   7      184.02      184.22      3.17 o 
   7   2   7      252.72      245.08      4.34 o 
   8   2   7        2.84        1.63      0.94 o 
   9   2   7       17.34       24.30      2.08 o 
   1   3   7      558.46      540.68      5.17 o 
   2   3   7     1494.05     1624.53     11.64 o 
   3   3   7      368.97      364.85      4.42 o 
   4   3   7      502.57      529.31      8.89 o 
   5   3   7      251.99      227.81      5.07 o 
   6   3   7       72.65       75.15      2.07 o 
   7   3   7      245.22      251.96      4.15 o 
   8   3   7       86.91       89.40      2.34 o 
   9   3   7        3.23        5.47      1.26 o 
   0   4   7      738.41      744.29      8.27 o 
   1   4   7        6.79        6.10      0.44 o 
   2   4   7       54.41       56.46      1.00 o 
   3   4   7      550.17      526.77      3.93 o 
   4   4   7       62.10       64.86      1.42 o 
   5   4   7       12.54        9.12      0.81 o 
   6   4   7       22.07       23.07      1.32 o 
   7   4   7       15.13       16.52      1.29 o 
   8   4   7        6.58        5.13      1.19 o 
   9   4   7        3.94        2.55      1.19 o 
   1   5   7        1.53        1.76      0.39 o 
   2   5   7       76.52       79.44      1.34 o 
   3   5   7       72.21       74.29      1.41 o 
   4   5   7       10.10       14.84      1.04 o 
   5   5   7       15.75       12.33      0.85 o 
   6   5   7       17.69       21.18      1.21 o 
   7   5   7        6.33        8.63      1.21 o 
   8   5   7        7.83        5.05      1.15 o 
   9   5   7        1.65        3.39      1.23 o 
   0   6   7      103.97      116.38      4.14 o 
   1   6   7        2.66        0.76      0.43 o 
   2   6   7       21.83       21.83      0.96 o 
   3   6   7       88.39       87.37      1.68 o 
   4   6   7      102.33      115.95      2.17 o 
   5   6   7      238.36      229.95      3.07 o 
   6   6   7       33.33       32.13      1.51 o 
   7   6   7       74.16       74.53      3.72 o 
   8   6   7        5.38        3.52      1.35 o 
   1   7   7       19.82       22.92      1.10 o 
   2   7   7       49.08       46.77      1.26 o 
   3   7   7        3.39        3.43      0.71 o 
   4   7   7       13.82        9.67      1.00 o 
   5   7   7        0.54       -0.24      0.76 o 
   6   7   7       15.96       20.16      1.49 o 
   7   7   7        2.87        1.75      1.19 o 
   8   7   7        8.42       11.70      1.64 o 
   0   8   7      278.81      310.10      6.72 o 
   1   8   7      190.21      194.93      3.70 o 
   2   8   7      198.16      190.43      3.81 o 
   3   8   7        2.69        1.27      0.81 o 
   4   8   7        4.74        3.83      0.90 o 
   5   8   7       29.78       25.86      1.51 o 
   6   8   7      163.92      161.04      3.30 o 
   7   8   7       57.86       60.96      2.32 o 
   1   9   7      185.97      191.18      5.58 o 
   2   9   7      158.94      178.44      3.03 o 
   3   9   7        0.00       -0.74      0.74 o 
   4   9   7       49.39       38.18      1.63 o 
   5   9   7        3.98        6.24      1.08 o 
   6   9   7        7.57        9.64      1.37 o 
   0  10   7        7.02        6.18      2.21 o 
   1  10   7       58.80       52.02      2.03 o 
   2  10   7        7.13        5.93      1.16 o 
   3  10   7        7.22        6.66      1.18 o 
   4  10   7        0.65        0.11      0.90 o 
   5  10   7        4.08        2.78      1.19 o 
   1  11   7        9.17       13.52      1.96 o 
   2  11   7        1.15       -0.08      1.15 o 
   3  11   7        4.38        3.74      1.20 o 
   4  11   7        2.17        3.47      1.26 o 
   0  12   7       14.87       18.83      2.80 o 
   1  12   7       13.83       14.44      2.05 o 
   2  12   7       11.70       12.57      2.04 o 
   0   0   8       12.44       14.57      1.58 o 
   1   0   8        0.07        0.12      0.37 o 
   2   0   8      272.06      293.29      5.82 o 
   3   0   8       65.33       69.96      1.58 o 
   4   0   8       83.17       79.77      2.46 o 
   5   0   8      408.55      422.94     11.29 o 
   6   0   8        8.75       12.18      1.37 o 
   7   0   8        1.82        2.20      1.46 o 
   8   0   8       26.76       31.78      6.04 o 
   9   0   8        2.70       -1.23      1.45 o 
   1   1   8       56.29       46.43      0.98 o 
   2   1   8      249.35      268.67      1.88 o 
   3   1   8        0.00       -0.13      0.32 o 
   4   1   8       25.01       25.89      0.86 o 
   5   1   8      528.66      516.09      5.52 o 
   6   1   8       40.79       40.00      1.45 o 
   7   1   8       76.06       81.17      3.51 o 
   8   1   8        1.51        0.52      1.06 o 
   9   1   8        0.12        0.11      1.14 o 
   0   2   8     4841.33     5147.04    109.25 o 
   1   2   8       64.30       55.29      1.30 o 
   2   2   8     1183.21     1123.97      8.44 o 
   3   2   8       14.75       12.94      0.61 o 
   4   2   8       10.17        8.49      0.60 o 
   5   2   8       64.10       64.85      1.62 o 
   6   2   8      977.11      953.52     20.41 o 
   7   2   8       12.62       15.93      1.54 o 
   8   2   8        2.62        2.51      0.99 o 
   9   2   8        0.04       -0.37      1.10 o 
   1   3   8     2252.79     2277.28     26.59 o 
   2   3   8      192.62      183.53      2.14 o 
   3   3   8      107.89      109.75      1.60 o 
   4   3   8      177.23      184.65      2.17 o 
   5   3   8      676.48      664.07     13.41 o 
   6   3   8        0.13       -0.27      0.70 o 
   7   3   8       17.91       17.18      1.39 o 
   8   3   8        0.76       -0.91      0.91 o 
   9   3   8        3.01        5.49      1.38 o 
   0   4   8     9547.33    10327.16     83.16 o 
   1   4   8       29.32       33.61      0.93 o 
   2   4   8      102.38      110.72      2.05 o 
   3   4   8        8.29        8.37      0.65 o 
   4   4   8      873.03      875.17      4.65 o 
   5   4   8        3.07        2.63      0.64 o 
   6   4   8       89.77       84.11      2.04 o 
   7   4   8       15.54       20.36      1.51 o 
   8   4   8       36.66       35.99      1.92 o 
   9   4   8        1.15        0.46      0.96 o 
   1   5   8      319.15      385.79      6.19 o 
   2   5   8       64.16       76.03      1.51 o 
   3   5   8       34.21       31.10      1.03 o 
   4   5   8      116.70      113.66      1.78 o 
   5   5   8        0.11        1.06      0.60 o 
   6   5   8        0.61        0.26      0.68 o 
   7   5   8       55.85       60.49      2.14 o 
   8   5   8       10.69       13.98      1.66 o 
   9   5   8        4.67        4.92      1.49 o 
   0   6   8      240.86      257.49      6.49 o 
   1   6   8        3.14        1.83      0.52 o 
   2   6   8      107.98      112.00      2.23 o 
   3   6   8        0.04        0.05      0.56 o 
   4   6   8      100.47       91.05      1.84 o 
   5   6   8       63.63       58.39      1.77 o 
   6   6   8        0.74        0.05      0.72 o 
   7   6   8        0.24        1.43      0.91 o 
   8   6   8        0.98        1.05      1.22 o 
   1   7   8      824.15      839.50     16.75 o 
   2   7   8       31.65       34.02      1.38 o 
   3   7   8        7.30        7.17      0.84 o 
   4   7   8        0.00        0.13      0.70 o 
   5   7   8       11.02        6.39      1.00 o 
   6   7   8        0.02       -0.11      0.79 o 
   7   7   8       18.98       18.82      1.85 o 
   8   7   8        0.32        0.72      1.34 o 
   0   8   8      534.58      540.22     22.53 o 
   1   8   8        8.37        7.15      0.96 o 
   2   8   8      124.80      119.55      3.78 o 
   3   8   8        0.05       -0.44      0.69 o 
   4   8   8       12.55        9.11      1.08 o 
   5   8   8        0.10       -0.48      0.77 o 
   6   8   8       91.09       97.27      3.52 o 
   7   8   8        2.52        3.08      1.40 o 
   1   9   8      115.47      122.65      4.24 o 
   2   9   8        0.78        1.50      1.07 o 
   3   9   8        0.69        0.42      0.84 o 
   4   9   8        4.42        3.38      0.99 o 
   5   9   8      144.41      140.44      3.69 o 
   6   9   8        1.55        0.49      1.06 o 
   0  10   8        0.18        0.48      1.41 o 
   1  10   8        0.22       -0.25      1.05 o 
   2  10   8       40.53       41.68      2.20 o 
   3  10   8        0.73        0.38      0.95 o 
   4  10   8       10.04       11.31      1.55 o 
   5  10   8        3.60        3.64      1.15 o 
   1  11   8        1.90        1.32      1.37 o 
   2  11   8        0.01        0.07      1.14 o 
   3  11   8        0.03       -1.18      1.18 o 
   4  11   8        8.59       11.03      1.51 o 
   0  12   8        1.09        3.85      3.25 o 
   1  12   8        0.02        0.75      1.44 o 
   1   1   9      104.39       96.96      2.11 o 
   2   1   9       16.14       16.32      0.83 o 
   3   1   9        6.06        3.42      0.45 o 
   4   1   9       48.49       53.34      1.24 o 
   5   1   9      183.71      173.81      4.42 o 
   6   1   9       82.90       85.37      1.78 o 
   7   1   9      217.71      213.38      5.71 o 
   8   1   9       18.47       19.75      1.74 o 
   9   1   9        0.72        2.14      1.30 o 
   0   2   9      558.12      587.52      8.76 o 
   1   2   9      867.18      918.12     16.37 o 
   2   2   9      410.58      388.02      4.52 o 
   3   2   9      115.09      134.41      2.01 o 
   4   2   9      174.95      176.97      2.08 o 
   5   2   9       59.17       57.67      1.60 o 
   6   2   9      408.87      411.20      8.87 o 
   7   2   9       17.69       19.05      1.44 o 
   8   2   9        9.76       11.16      1.55 o 
   9   2   9        0.02       -0.69      1.23 o 
   1   3   9      363.25      396.98      4.92 o 
   2   3   9       29.09       42.41      1.60 o 
   3   3   9        0.08       -0.39      0.39 o 
   4   3   9      578.45      591.27      8.42 o 
   5   3   9        0.61        0.26      0.65 o 
   6   3   9       99.56       98.36      2.16 o 
   7   3   9        8.56        8.12      1.17 o 
   8   3   9       37.30       33.12      1.85 o 
   9   3   9        0.11        2.81      1.27 o 
   0   4   9     4688.95     4964.17     28.06 o 
   1   4   9       52.15       49.30      0.97 o 
   2   4   9      371.59      411.41     10.35 o 
   3   4   9       51.55       58.94      1.50 o 
   4   4   9       16.70       16.00      0.97 o 
   5   4   9       71.52       72.25      1.98 o 
   6   4   9       64.21       63.18      1.67 o 
   7   4   9      104.99      111.80      2.46 o 
   8   4   9       21.03       27.69      1.90 o 
   9   4   9        0.89        0.91      1.15 o 
   1   5   9      434.77      436.71      7.49 o 
   2   5   9       72.75       74.55      1.51 o 
   3   5   9        3.76        3.94      0.62 o 
   4   5   9        7.73        6.41      0.69 o 
   5   5   9       75.64       76.14      1.86 o 
   6   5   9        5.49        6.53      0.92 o 
   7   5   9        0.73        0.72      0.94 o 
   8   5   9       16.77       20.82      1.52 o 
   0   6   9       56.76       66.39      3.79 o 
   1   6   9      129.29      120.40      1.73 o 
   2   6   9       81.14       81.42      1.62 o 
   3   6   9      133.84      136.81      2.13 o 
   4   6   9       84.19       79.36      1.75 o 
   5   6   9       25.16       28.16      1.23 o 
   6   6   9       26.79       32.07      1.64 o 
   7   6   9        2.84        1.35      1.00 o 
   8   6   9        3.70        3.47      1.20 o 
   1   7   9      360.06      358.68     13.55 o 
   2   7   9        7.93        8.15      0.94 o 
   3   7   9       12.51        8.92      0.88 o 
   4   7   9        7.80        4.41      0.90 o 
   5   7   9       27.15       22.30      1.43 o 
   6   7   9        0.42        0.21      0.83 o 
   7   7   9        2.83        1.64      1.23 o 
   0   8   9       92.95      102.26      3.62 o 
   1   8   9       31.31       26.06      1.41 o 
   2   8   9       37.03       33.83      1.68 o 
   3   8   9       27.82       23.46      1.54 o 
   4   8   9        1.95        0.25      0.81 o 
   5   8   9        0.34       -0.29      0.79 o 
   6   8   9        2.12        1.90      0.99 o 
   7   8   9       22.00       21.29      1.95 o 
   1   9   9        0.70       -0.11      0.84 o 
   2   9   9       73.04       70.80      2.99 o 
   3   9   9       13.65       15.52      1.66 o 
   4   9   9        8.08        6.24      1.09 o 
   5   9   9       22.69       24.21      2.32 o 
   6   9   9       16.92       15.43      1.81 o 
   0  10   9        0.55        1.46      1.23 o 
   1  10   9       49.20       42.81      2.24 o 
   2  10   9        4.14        1.56      1.12 o 
   3  10   9        9.86        9.23      1.50 o 
   4  10   9       51.73       57.30      2.53 o 
   5  10   9        5.95        6.50      1.32 o 
   1  11   9        7.10        7.49      1.61 o 
   2  11   9       20.29       19.63      1.95 o 
   3  11   9        1.95        2.11      1.37 o 
   0   0  10      292.46      297.32     28.86 o 
   1   0  10      982.90      996.26      6.58 o 
   2   0  10        8.78        7.68      1.24 o 
   3   0  10      911.55      977.82     19.70 o 
   4   0  10       11.74       22.18      1.27 o 
   5   0  10       63.86       62.27      3.17 o 
   6   0  10      518.51      531.81      6.48 o 
   7   0  10      440.23      431.93      9.00 o 
   8   0  10       20.75       19.90      2.55 o 
   9   0  10       11.86       18.84      2.76 o 
   1   1  10        5.26        7.27      0.48 o 
   2   1  10     1371.66     1411.88     14.98 o 
   3   1  10       72.84       82.76      1.43 o 
   4   1  10      245.56      237.34      2.41 o 
   5   1  10        7.67        9.10      0.83 o 
   6   1  10       42.18       40.18      1.61 o 
   7   1  10        1.24        3.06      1.11 o 
   8   1  10        0.65       -0.42      1.06 o 
   9   1  10        0.15        0.00      1.15 o 
   0   2  10       23.61       23.86      2.00 o 
   1   2  10      516.60      532.06     11.15 o 
   2   2  10        6.18        3.12      0.51 o 
   3   2  10      147.97      184.26      2.77 o 
   4   2  10      371.21      356.76      3.19 o 
   5   2  10       10.76        8.47      0.78 o 
   6   2  10       42.35       40.59      1.59 o 
   7   2  10      119.91      125.26      7.10 o 
   8   2  10       52.85       53.69      6.08 o 
   9   2  10        1.52        0.37      1.20 o 
   1   3  10       15.98       13.45      0.74 o 
   2   3  10      106.69      119.48      1.65 o 
   3   3  10       17.21       20.95      0.94 o 
   4   3  10      148.56      154.67      2.35 o 
   5   3  10       25.08       29.30      1.34 o 
   6   3  10       11.52       11.79      1.10 o 
   7   3  10        2.65        3.79      0.94 o 
   8   3  10       64.06       67.11      2.66 o 
   9   3  10        0.88        0.15      1.28 o 
   0   4  10        0.02        1.45      0.59 o 
   1   4  10        0.06        1.35      0.41 o 
   2   4  10      373.40      375.76      6.25 o 
   3   4  10        0.10       -0.33      0.52 o 
   4   4  10       35.87       36.26      1.37 o 
   5   4  10       87.27       89.74      2.40 o 
   6   4  10       67.27       66.17      2.30 o 
   7   4  10       49.62       53.00      1.66 o 
   8   4  10        9.79        8.19      1.33 o 
   1   5  10        0.13        0.53      0.46 o 
   2   5  10        1.89        1.49      0.50 o 
   3   5  10       65.15       59.35      1.44 o 
   4   5  10      154.96      152.06      3.90 o 
   5   5  10        1.18        0.29      0.61 o 
   6   5  10        0.45       -0.65      0.66 o 
   7   5  10        0.18        0.46      0.84 o 
   8   5  10       51.23       50.91      2.50 o 
   0   6  10      417.93      441.52     13.78 o 
   1   6  10      119.78      117.09      2.76 o 
   2   6  10       65.45       66.24      1.91 o 
   3   6  10      156.28      135.07      4.23 o 
   4   6  10       78.69       73.03      1.63 o 
   5   6  10       33.75       29.46      1.17 o 
   6   6  10        0.44       -0.55      0.73 o 
   7   6  10       39.89       46.80      1.75 o 
   8   6  10        1.43        1.45      1.03 o 
   1   7  10       25.16       31.71      1.51 o 
   2   7  10      115.32      103.25      3.34 o 
   3   7  10       15.54       20.64      1.19 o 
   4   7  10       49.81       42.30      1.48 o 
   5   7  10        0.97       -0.36      0.70 o 
   6   7  10       24.95       29.89      1.66 o 
   7   7  10        0.25       -0.94      0.94 o 
   0   8  10        7.68        9.08      1.85 o 
   1   8  10       35.68       30.25      1.68 o 
   2   8  10       32.85       31.55      1.65 o 
   3   8  10       63.27       56.71      1.82 o 
   4   8  10       11.44       13.02      1.21 o 
   5   8  10        3.89        2.14      0.85 o 
   6   8  10        0.06       -0.17      0.80 o 
   1   9  10        0.31       -0.30      0.83 o 
   2   9  10       48.30       43.97      2.13 o 
   3   9  10        4.88        5.19      1.28 o 
   4   9  10        5.05        3.68      1.12 o 
   5   9  10       15.57       13.73      1.33 o 
   6   9  10       22.50       20.59      1.63 o 
   0  10  10        9.90       11.16      1.74 o 
   1  10  10       22.85       22.93      2.00 o 
   2  10  10        2.12        2.61      1.22 o 
   3  10  10       12.46        8.83      1.62 o 
   4  10  10        0.24       -0.30      1.21 o 
   1  11  10        1.09        0.69      1.32 o 
   2  11  10        9.09        6.42      1.46 o 
   3  11  10        0.24       -1.17      1.17 o 
   1   1  11      314.66      320.56      8.35 o 
   2   1  11     1505.00     1572.67     11.42 o 
   3   1  11      116.47      114.38      2.30 o 
   4   1  11        1.43        0.53      0.55 o 
   5   1  11      350.14      341.13      7.88 o 
   6   1  11      289.44      295.96      6.20 o 
   7   1  11      128.93      138.52      3.10 o 
   8   1  11        1.06        0.27      1.07 o 
   9   1  11        0.71       -0.53      1.19 o 
   0   2  11      256.18      265.99      8.98 o 
   1   2  11        8.83       13.91      0.75 o 
   2   2  11        2.19        2.78      0.52 o 
   3   2  11       51.84       53.40      1.29 o 
   4   2  11        4.87        3.46      0.63 o 
   5   2  11       31.39       28.70      1.46 o 
   6   2  11      162.05      158.97      3.14 o 
   7   2  11        0.30        0.33      0.93 o 
   8   2  11        0.30        0.08      1.11 o 
   9   2  11        4.77        4.77      1.47 o 
   1   3  11        2.56        4.01      0.63 o 
   2   3  11       12.05       13.30      0.81 o 
   3   3  11      211.18      205.51      2.44 o 
   4   3  11       89.24       91.26      3.36 o 
   5   3  11        2.22        1.77      0.73 o 
   6   3  11        9.18        9.93      1.10 o 
   7   3  11        9.46        7.63      1.69 o 
   8   3  11        3.85        1.87      1.21 o 
   0   4  11     1249.63     1335.65      9.35 o 
   1   4  11       49.58       56.03      1.17 o 
   2   4  11       17.23       21.47      1.00 o 
   3   4  11      153.38      142.55      2.26 o 
   4   4  11       68.54       69.87      1.79 o 
   5   4  11       25.05       26.29      1.37 o 
   6   4  11       21.18       23.65      1.91 o 
   7   4  11        6.27        6.39      1.35 o 
   8   4  11        0.65       -0.73      1.00 o 
   1   5  11      314.91      314.47      5.20 o 
   2   5  11       24.11       21.64      1.03 o 
   3   5  11        3.76        1.61      0.63 o 
   4   5  11      220.77      210.68      4.39 o 
   5   5  11       12.32       10.57      0.99 o 
   6   5  11        0.52        0.48      0.73 o 
   7   5  11        0.01       -0.01      0.88 o 
   8   5  11       68.49       76.45      2.93 o 
   0   6  11       36.20       36.09      2.24 o 
   1   6  11       14.03       19.94      1.13 o 
   2   6  11      280.55      280.66      4.39 o 
   3   6  11        2.12        0.20      0.63 o 
   4   6  11       32.34       33.64      1.28 o 
   5   6  11       33.73       30.14      1.30 o 
   6   6  11       35.36       36.85      1.57 o 
   7   6  11       10.43       12.83      1.23 o 
   1   7  11      263.51      263.48      9.43 o 
   2   7  11        2.59        2.95      0.83 o 
   3   7  11       13.12       11.32      1.05 o 
   4   7  11       42.73       36.16      1.43 o 
   5   7  11       19.14       20.11      1.40 o 
   6   7  11        0.09       -0.30      0.92 o 
   7   7  11        0.28        0.24      0.95 o 
   0   8  11        0.59        0.27      1.04 o 
   1   8  11       15.14       11.77      1.28 o 
   2   8  11       10.34        8.84      1.22 o 
   3   8  11        0.41       -0.01      0.86 o 
   4   8  11        2.39        4.05      1.04 o 
   5   8  11        2.07        2.56      0.95 o 
   6   8  11        0.35       -0.37      0.97 o 
   1   9  11        9.84        8.64      1.23 o 
   2   9  11        4.06        5.29      1.30 o 
   3   9  11        4.32        2.67      1.14 o 
   4   9  11        4.30        7.70      1.95 o 
   5   9  11        2.25        3.87      1.16 o 
   0  10  11        9.06        6.26      1.92 o 
   1  10  11       17.40       12.73      1.59 o 
   2  10  11        3.97        6.04      1.47 o 
   3  10  11       28.65       28.49      2.20 o 
   4  10  11        3.63        1.44      1.38 o 
   1  11  11        0.31        0.58      1.30 o 
   2  11  11       58.37       68.42      4.52 o 
   0   0  12       44.22       37.62      2.05 o 
   1   0  12       17.95       21.82      1.16 o 
   2   0  12      200.46      211.05      2.88 o 
   3   0  12       79.34       69.08      5.00 o 
   4   0  12      413.23      406.12     13.15 o 
   5   0  12       53.41       53.94      4.39 o 
   6   0  12     1823.41     1896.94     40.78 o 
   7   0  12        9.74        9.21      1.70 o 
   8   0  12       20.14       27.94      3.07 o 
   9   0  12        9.70       11.16      2.64 o 
   1   1  12       58.91       54.29      1.07 o 
   2   1  12        0.22        0.27      0.49 o 
   3   1  12       25.68       26.05      1.04 o 
   4   1  12       47.86       43.82      1.40 o 
   5   1  12       61.06       63.39      1.80 o 
   6   1  12       20.07       22.81      1.74 o 
   7   1  12        5.51        4.06      1.10 o 
   8   1  12        2.01        2.46      1.29 o 
   0   2  12       99.46       94.31      2.02 o 
   1   2  12        1.11        0.17      0.44 o 
   2   2  12      197.67      196.33      2.69 o 
   3   2  12       70.33       70.05      1.47 o 
   4   2  12      177.42      172.91      3.07 o 
   5   2  12       45.69       41.66      2.21 o 
   6   2  12      113.22      112.66      3.01 o 
   7   2  12       10.15        9.60      1.29 o 
   8   2  12       22.55       26.83      2.08 o 
   1   3  12        0.06       -0.23      0.45 o 
   2   3  12       10.01       13.40      0.85 o 
   3   3  12        2.63        2.09      0.58 o 
   4   3  12        3.85        4.41      0.81 o 
   5   3  12        0.00       -0.20      0.72 o 
   6   3  12        1.77        1.16      0.93 o 
   7   3  12       50.11       57.82      2.20 o 
   8   3  12        0.05        0.34      1.26 o 
   0   4  12     1381.65     1389.76     27.90 o 
   1   4  12       21.89       26.17      1.22 o 
   2   4  12      110.00      104.80      2.18 o 
   3   4  12       77.54       77.58      1.81 o 
   4   4  12      172.31      156.11      4.41 o 
   5   4  12      107.67      106.37      2.23 o 
   6   4  12        2.72        2.19      0.89 o 
   7   4  12       30.20       32.37      1.99 o 
   8   4  12        1.73        1.56      1.12 o 
   1   5  12       22.79       24.18      1.30 o 
   2   5  12       18.22       15.75      0.95 o 
   3   5  12       48.76       53.63      1.47 o 
   4   5  12        0.12        0.34      0.66 o 
   5   5  12        1.66        2.99      0.78 o 
   6   5  12        4.70        3.27      0.86 o 
   7   5  12       17.88       19.13      1.36 o 
   8   5  12        0.03       -0.01      1.08 o 
   0   6  12     3704.64     3836.89    145.31 o 
   1   6  12        3.44        2.04      0.85 o 
   2   6  12      292.00      283.13      5.38 o 
   3   6  12       14.40       18.45      1.05 o 
   4   6  12      159.85      138.94      3.10 o 
   5   6  12        7.57        7.44      0.90 o 
   6   6  12        0.00        0.53      0.74 o 
   7   6  12        3.22        3.26      1.04 o 
   1   7  12       49.51       58.08      2.04 o 
   2   7  12        4.10        4.91      0.91 o 
   3   7  12        4.25        3.35      0.89 o 
   4   7  12        8.17        6.57      1.05 o 
   5   7  12        0.18       -0.26      0.83 o 
   6   7  12        1.06        1.18      0.94 o 
   0   8  12        2.35        0.04      1.13 o 
   1   8  12        7.15        6.31      1.08 o 
   2   8  12       28.46       30.58      1.79 o 
   3   8  12        1.92        1.03      0.90 o 
   4   8  12       42.85       41.75      1.91 o 
   5   8  12        5.80        4.72      1.14 o 
   6   8  12        4.40        4.68      1.11 o 
   1   9  12        2.56        1.97      0.96 o 
   2   9  12        0.60       -0.41      0.87 o 
   3   9  12        0.76        0.84      1.19 o 
   4   9  12        5.22        6.89      1.51 o 
   5   9  12        3.64        0.28      1.07 o 
   0  10  12        4.58        4.81      1.89 o 
   1  10  12       14.05       19.35      1.88 o 
   2  10  12        8.99        9.02      1.57 o 
   3  10  12        0.00        0.48      1.14 o 
   1  11  12        0.01        0.10      1.34 o 
   1   1  13        3.48        3.16      0.57 o 
   2   1  13      123.63      128.16      3.28 o 
   3   1  13        8.22       10.84      0.90 o 
   4   1  13      138.80      147.66      3.32 o 
   5   1  13      295.47      304.44      9.09 o 
   6   1  13       82.61       89.15      2.56 o 
   7   1  13      141.18      140.91      3.10 o 
   8   1  13        0.02       -1.16      1.16 o 
   0   2  13        0.19       -0.69      0.69 o 
   1   2  13        1.32        1.58      0.59 o 
   2   2  13       36.99       35.20      1.17 o 
   3   2  13        5.67        5.65      0.72 o 
   4   2  13       33.40       34.99      1.39 o 
   5   2  13       41.27       38.97      1.74 o 
   6   2  13        1.30        2.49      0.97 o 
   7   2  13        0.05        0.16      0.99 o 
   8   2  13       15.36       16.26      1.80 o 
   1   3  13       21.86       21.48      1.14 o 
   2   3  13      136.38      140.68      2.70 o 
   3   3  13        5.02        5.13      0.70 o 
   4   3  13        0.97        1.40      0.72 o 
   5   3  13       43.68       44.64      1.62 o 
   6   3  13        1.56        0.96      1.02 o 
   7   3  13        0.60        0.66      1.19 o 
   8   3  13        2.09        0.49      1.17 o 
   0   4  13        0.13        0.04      0.92 o 
   1   4  13       56.98       47.82      1.47 o 
   2   4  13      103.43       97.08      2.39 o 
   3   4  13        4.00        2.32      0.74 o 
   4   4  13        8.86        6.61      0.94 o 
   5   4  13       21.26       19.28      1.31 o 
   6   4  13        0.45       -0.47      0.88 o 
   7   4  13        0.00       -0.18      1.01 o 
   8   4  13        1.08       -0.39      0.95 o 
   1   5  13     1279.22     1243.69      7.75 o 
   2   5  13        7.58       10.94      1.15 o 
   3   5  13       21.94       19.48      1.32 o 
   4   5  13       88.55       83.23      1.87 o 
   5   5  13       46.28       36.66      1.46 o 
   6   5  13        0.50        0.07      0.78 o 
   7   5  13        0.72        0.31      0.97 o 
   0   6  13      233.44      231.38      9.01 o 
   1   6  13       64.28       55.10      2.30 o 
   2   6  13        5.32        5.33      1.39 o 
   3   6  13       39.38       31.31      1.47 o 
   4   6  13       16.98       20.51      1.16 o 
   5   6  13        9.60       12.19      1.03 o 
   6   6  13        4.90        5.35      0.94 o 
   7   6  13        3.82        3.85      1.06 o 
   1   7  13      143.01      136.85      5.38 o 
   2   7  13        4.02        4.03      1.00 o 
   3   7  13        0.06       -0.05      0.80 o 
   4   7  13       17.46       15.42      1.35 o 
   5   7  13       26.46       22.31      1.51 o 
   6   7  13        1.27        1.04      0.96 o 
   0   8  13       29.84       35.32      3.09 o 
   1   8  13        9.85        6.51      1.16 o 
   2   8  13        0.38        0.41      0.94 o 
   3   8  13        2.17        2.81      1.02 o 
   4   8  13        5.79        7.37      1.30 o 
   5   8  13        0.36        1.44      1.04 o 
   1   9  13        5.67        7.45      1.21 o 
   2   9  13        0.70       -0.93      0.93 o 
   3   9  13        2.51        4.34      1.33 o 
   4   9  13        3.03        3.22      1.31 o 
   0  10  13        2.32        0.92      1.75 o 
   1  10  13        4.17        3.31      1.15 o 
   2  10  13        1.47        2.78      1.28 o 
   3  10  13        0.83        0.01      1.20 o 
   0   0  14       13.13       19.88      1.76 o 
   1   0  14      841.74      913.52     10.51 o 
   2   0  14       27.47       25.14      1.69 o 
   3   0  14      706.38      726.30     17.78 o 
   4   0  14       41.71       46.33      2.22 o 
   5   0  14      145.91      145.24      7.44 o 
   6   0  14       28.49       31.38      3.01 o 
   7   0  14      148.79      161.89     13.63 o 
   8   0  14       15.14       14.71      2.41 o 
   1   1  14        2.44        3.22      0.59 o 
   2   1  14      105.84       97.69      2.46 o 
   3   1  14        0.53        0.26      0.64 o 
   4   1  14       28.51       26.96      1.30 o 
   5   1  14       32.50       36.75      1.85 o 
   6   1  14        7.22        8.69      1.28 o 
   7   1  14       23.84       29.98      1.92 o 
   8   1  14        0.10       -0.88      1.21 o 
   0   2  14       18.92       14.76      1.36 o 
   1   2  14       23.07       23.11      1.15 o 
   2   2  14      115.92      105.95      1.94 o 
   3   2  14        0.23        0.34      0.57 o 
   4   2  14       38.19       41.73      1.52 o 
   5   2  14        0.04       -0.38      0.81 o 
   6   2  14      148.46      158.86      3.92 o 
   7   2  14       58.87       60.18      2.33 o 
   8   2  14        0.97       -1.03      1.05 o 
   1   3  14        1.07        0.90      0.66 o 
   2   3  14        5.65        4.75      0.75 o 
   3   3  14       25.65       27.02      1.29 o 
   4   3  14        3.66        4.15      0.81 o 
   5   3  14        1.41        0.51      0.86 o 
   6   3  14       14.23       19.51      1.60 o 
   7   3  14        0.26       -0.63      1.10 o 
   8   3  14        0.01       -0.38      1.10 o 
   0   4  14      401.97      394.69      5.27 o 
   1   4  14       49.38       50.57      1.66 o 
   2   4  14        7.16        7.56      0.99 o 
   3   4  14       32.97       32.13      1.54 o 
   4   4  14      214.09      213.31      5.18 o 
   5   4  14        8.92        8.85      1.07 o 
   6   4  14       30.50       32.91      1.88 o 
   7   4  14        7.05        9.14      1.50 o 
   1   5  14       35.00       38.60      1.71 o 
   2   5  14       43.51       41.20      1.71 o 
   3   5  14        0.27       -0.75      0.75 o 
   4   5  14        2.66        0.31      0.71 o 
   5   5  14        4.55        2.73      0.86 o 
   6   5  14       10.10       12.38      1.29 o 
   7   5  14        1.38        1.55      1.01 o 
   0   6  14       15.66       24.28      2.65 o 
   1   6  14        9.38        7.54      1.12 o 
   2   6  14       23.84       24.16      1.39 o 
   3   6  14      155.34      148.92      3.58 o 
   4   6  14        0.96        1.43      0.84 o 
   5   6  14       41.04       38.60      1.49 o 
   6   6  14        1.84        1.27      0.85 o 
   1   7  14       23.53       23.36      1.61 o 
   2   7  14        0.02       -0.71      0.83 o 
   3   7  14       17.18       18.92      1.43 o 
   4   7  14       28.43       30.38      1.65 o 
   5   7  14        0.19       -0.63      0.86 o 
   6   7  14        0.15        0.35      1.04 o 
   0   8  14       14.63       18.24      2.49 o 
   1   8  14       11.03        7.16      1.18 o 
   2   8  14        5.05        4.88      1.10 o 
   3   8  14        1.38        1.60      1.01 o 
   4   8  14        5.65        6.94      1.27 o 
   5   8  14        1.86        1.96      1.12 o 
   1   9  14        0.07        0.00      0.94 o 
   2   9  14        6.32        8.66      1.30 o 
   3   9  14        0.01       -0.02      1.13 o 
   4   9  14        0.86        0.67      1.18 o 
   0  10  14        5.58        5.51      2.55 o 
   1  10  14       11.67       10.08      1.84 o 
   2  10  14        7.64        9.98      2.47 o 
   1   1  15       11.27       11.93      0.94 o 
   2   1  15      377.33      391.16      3.73 o 
   3   1  15       45.02       41.29      1.47 o 
   4   1  15        1.67        1.08      0.73 o 
   5   1  15      122.50      128.39      2.49 o 
   6   1  15       94.48       98.46      4.80 o 
   7   1  15       36.55       38.35      2.03 o 
   8   1  15        0.16       -1.56      1.56 o 
   0   2  15        1.44        2.29      1.47 o 
   1   2  15       79.52       78.17      1.78 o 
   2   2  15        1.34        1.06      0.67 o 
   3   2  15      262.16      259.49      4.12 o 
   4   2  15       15.65       16.79      1.35 o 
   5   2  15        8.99        9.84      1.21 o 
   6   2  15       36.69       38.46      1.98 o 
   7   2  15       54.85       55.85      4.20 o 
   1   3  15       19.72       22.42      1.24 o 
   2   3  15       19.56       18.19      1.15 o 
   3   3  15        0.94        0.31      0.74 o 
   4   3  15        0.24        0.04      0.82 o 
   5   3  15        1.51        1.58      0.98 o 
   6   3  15       31.40       34.28      1.93 o 
   7   3  15        0.27        0.74      1.18 o 
   0   4  15       59.50       62.45      3.32 o 
   1   4  15       20.13       23.13      1.29 o 
   2   4  15      111.28      109.85      2.75 o 
   3   4  15       81.63       71.44      2.07 o 
   4   4  15        1.19        2.58      0.93 o 
   5   4  15       30.83       32.27      1.79 o 
   6   4  15        4.80        4.60      1.18 o 
   7   4  15       28.57       37.46      2.50 o 
   1   5  15      261.92      268.90      5.65 o 
   2   5  15       13.69       15.70      1.33 o 
   3   5  15       35.45       32.43      1.69 o 
   4   5  15       40.91       36.30      1.78 o 
   5   5  15       20.35       21.98      1.41 o 
   6   5  15        1.34        0.29      0.96 o 
   0   6  15      110.23      102.82      4.14 o 
   1   6  15       48.39       45.98      1.93 o 
   2   6  15        2.61        1.55      0.83 o 
   3   6  15        0.52        1.17      0.79 o 
   4   6  15       10.06        9.56      1.25 o 
   5   6  15        5.22        4.99      1.03 o 
   6   6  15        0.14       -0.92      0.99 o 
   1   7  15       29.16       25.85      1.74 o 
   2   7  15        0.02        1.30      1.35 o 
   3   7  15        0.08        0.21      0.83 o 
   4   7  15        6.93        4.08      0.96 o 
   5   7  15        0.68        0.24      0.93 o 
   0   8  15      111.84       94.50      4.88 o 
   1   8  15        1.78        2.91      1.08 o 
   2   8  15        1.51        0.82      1.06 o 
   3   8  15       17.94       19.24      1.65 o 
   4   8  15        0.79        1.29      1.11 o 
   1   9  15        1.23        0.63      1.23 o 
   2   9  15        5.24        6.77      1.91 o 
   3   9  15        0.00       -0.66      1.17 o 
   0   0  16      128.19      135.45      6.07 o 
   1   0  16        4.75        3.45      1.10 o 
   2   0  16       47.53       48.75      2.13 o 
   3   0  16       12.21       15.92      1.66 o 
   4   0  16       46.74       49.61      2.43 o 
   5   0  16        0.39        0.49      1.15 o 
   6   0  16      261.10      234.29      6.18 o 
   7   0  16        6.95        4.93      2.22 o 
   1   1  16        0.04       -0.09      0.71 o 
   2   1  16       10.52       12.60      1.15 o 
   3   1  16       10.09       12.43      1.41 o 
   4   1  16        0.18       -0.67      0.67 o 
   5   1  16      196.64      204.33      6.79 o 
   6   1  16        0.00       -0.54      1.01 o 
   7   1  16       88.18       96.68      3.85 o 
   0   2  16       10.12       12.09      1.46 o 
   1   2  16        7.71        6.56      0.90 o 
   2   2  16       71.63       73.09      2.05 o 
   3   2  16        1.69        0.29      0.76 o 
   4   2  16        2.65        3.38      0.97 o 
   5   2  16       74.14       78.60      2.49 o 
   6   2  16      141.34      159.87      7.49 o 
   7   2  16        0.59        2.69      1.47 o 
   1   3  16      232.29      220.96      4.27 o 
   2   3  16        3.22        2.22      0.76 o 
   3   3  16        1.37        3.61      1.09 o 
   4   3  16        3.23        3.01      1.06 o 
   5   3  16       48.39       44.78      1.96 o 
   6   3  16        4.51        5.64      1.26 o 
   7   3  16       33.21       40.10      2.18 o 
   0   4  16      484.62      477.97     10.31 o 
   1   4  16       12.93       12.31      1.21 o 
   2   4  16       79.28       78.24      2.17 o 
   3   4  16        7.68        6.66      1.07 o 
   4   4  16       40.45       36.67      2.04 o 
   5   4  16       35.97       36.15      2.66 o 
   6   4  16        0.20       -0.83      1.15 o 
   1   5  16      171.94      179.69      7.89 o 
   2   5  16        1.00        0.35      0.80 o 
   3   5  16        0.07        0.35      0.83 o 
   4   5  16        0.58       -0.01      0.85 o 
   5   5  16        0.01       -1.03      1.03 o 
   6   5  16        0.01        0.17      0.96 o 
   0   6  16      321.23      287.53     15.36 o 
   1   6  16        0.13       -0.81      0.85 o 
   2   6  16        1.44        0.57      0.82 o 
   3   6  16        0.20        0.18      0.89 o 
   4   6  16       59.85       51.69      3.08 o 
   5   6  16        0.76        0.98      0.99 o 
   1   7  16      245.73      239.64     10.43 o 
   2   7  16        0.44       -0.87      0.87 o 
   3   7  16       19.99       16.75      1.56 o 
   4   7  16       10.99       14.39      1.35 o 
   5   7  16        2.03        5.12      1.13 o 
   0   8  16      157.59      130.22     11.35 o 
   1   8  16        0.00        0.90      1.24 o 
   2   8  16        0.18       -0.83      1.02 o 
   3   8  16        1.56        0.24      1.03 o 
   1   9  16       16.56       14.16      1.83 o 
   2   9  16        4.07        5.48      1.32 o 
   1   1  17        0.40       -0.70      0.70 o 
   2   1  17        0.69       -0.25      0.75 o 
   3   1  17        9.59        9.20      1.14 o 
   4   1  17       21.13       20.88      1.36 o 
   5   1  17       10.29       12.34      1.59 o 
   6   1  17       14.60       14.90      1.53 o 
   7   1  17        3.99        1.17      1.33 o 
   0   2  17      136.57      141.36      6.99 o 
   1   2  17      108.57      114.40      3.79 o 
   2   2  17        0.48       -0.02      0.78 o 
   3   2  17        9.43       10.06      1.16 o 
   4   2  17      124.21      124.16      7.76 o 
   5   2  17       24.94       23.19      1.68 o 
   6   2  17      106.84      112.91      5.39 o 
   1   3  17      177.96      178.32      3.39 o 
   2   3  17       11.53       13.07      1.42 o 
   3   3  17        2.27        0.18      0.96 o 
   4   3  17       18.18       17.05      1.67 o 
   5   3  17        6.03        9.74      1.49 o 
   6   3  17        0.01       -1.06      1.06 o 
   0   4  17      223.11      228.19      8.33 o 
   1   4  17       11.30        9.11      1.19 o 
   2   4  17       80.26       72.47      2.20 o 
   3   4  17       22.55       22.49      1.89 o 
   4   4  17        0.16       -0.02      1.01 o 
   5   4  17        4.42        3.11      1.23 o 
   6   4  17       11.16        9.79      1.65 o 
   1   5  17       15.20       17.08      1.41 o 
   2   5  17        0.07       -0.83      0.83 o 
   3   5  17        1.80        0.06      1.04 o 
   4   5  17        6.13        3.96      1.21 o 
   5   5  17        7.55        3.46      1.28 o 
   0   6  17      141.68      117.46      5.06 o 
   1   6  17        3.17        2.05      1.02 o 
   2   6  17        2.46        1.85      1.00 o 
   3   6  17        0.12        1.00      0.95 o 
   4   6  17        1.32       -0.96      1.02 o 
   5   6  17        0.00       -1.14      1.14 o 
   1   7  17       52.92       46.91      3.23 o 
   2   7  17        0.27        0.80      1.00 o 
   3   7  17        9.47        8.61      1.37 o 
   4   7  17        2.24        1.82      0.99 o 
   0   8  17      206.10      179.13     13.53 o 
   1   8  17        7.05        2.91      1.26 o 
   2   8  17       26.41       28.71      1.97 o 
   3   8  17        0.50        0.77      1.10 o 
   0   0  18        0.33        0.15      1.72 o 
   1   0  18        2.25        1.36      1.34 o 
   2   0  18       87.02       93.10      3.74 o 
   3   0  18       36.14       35.86      2.30 o 
   4   0  18       22.64       28.38      2.14 o 
   5   0  18       14.57       18.21      2.06 o 
   6   0  18       23.71       20.45      2.73 o 
   1   1  18        0.06        0.44      0.96 o 
   2   1  18       73.89       74.68      2.54 o 
   3   1  18        0.95        0.77      0.91 o 
   4   1  18        7.31        6.32      1.16 o 
   5   1  18        0.56        1.55      1.29 o 
   6   1  18       14.36       13.44      1.54 o 
   0   2  18      105.59      115.46      6.78 o 
   1   2  18       17.77       18.42      1.38 o 
   2   2  18        0.07       -0.02      0.81 o 
   3   2  18      129.96      124.49      3.12 o 
   4   2  18       53.46       53.92      2.87 o 
   5   2  18       30.51       29.42      2.10 o 
   6   2  18       20.15       20.68      1.76 o 
   1   3  18       43.83       44.95      2.30 o 
   2   3  18       28.87       26.14      1.89 o 
   3   3  18        3.89        5.19      1.27 o 
   4   3  18        5.32        6.33      1.39 o 
   5   3  18       15.50       13.91      2.00 o 
   6   3  18       41.25       41.28      2.52 o 
   0   4  18        2.53        4.54      1.98 o 
   1   4  18        2.71        1.49      0.94 o 
   2   4  18       25.72       28.07      1.94 o 
   3   4  18      109.50      107.85      3.53 o 
   4   4  18        2.06       -0.03      1.03 o 
   5   4  18        1.08        0.53      1.28 o 
   1   5  18        2.36        3.71      1.63 o 
   2   5  18        0.66       -0.98      0.98 o 
   3   5  18       10.28       10.04      1.91 o 
   4   5  18        3.70        1.48      1.19 o 
   5   5  18        0.37        0.11      1.19 o 
   0   6  18       20.05       17.63      2.49 o 
   1   6  18        4.23        3.91      1.21 o 
   2   6  18        2.18        1.86      1.18 o 
   3   6  18        2.04        3.66      1.09 o 
   4   6  18       17.24       18.62      1.90 o 
   1   7  18        1.60        0.63      1.22 o 
   2   7  18        0.30        1.13      1.06 o 
   3   7  18        0.48        1.30      1.13 o 
   0   8  18       19.97       17.19      2.63 o 
   1   8  18       12.32       13.22      1.77 o 
   1   1  19        0.16       -0.98      0.98 o 
   2   1  19        2.92        2.54      1.16 o 
   3   1  19        7.01        5.66      1.14 o 
   4   1  19        0.01       -0.98      0.98 o 
   5   1  19        3.78        2.92      1.27 o 
   6   1  19       10.81        9.88      1.92 o 
   0   2  19        3.65        3.97      1.76 o 
   1   2  19       33.62       39.13      2.10 o 
   2   2  19       45.83       47.04      2.38 o 
   3   2  19        1.74        2.51      1.11 o 
   4   2  19        0.05       -0.62      1.07 o 
   5   2  19        2.30        3.84      1.47 o 
   1   3  19       48.79       48.03      1.93 o 
   2   3  19      145.49      142.21      5.75 o 
   3   3  19        9.33       11.53      1.50 o 
   4   3  19       43.72       41.50      2.59 o 
   5   3  19        9.76       10.76      1.64 o 
   0   4  19       17.55       11.71      3.46 o 
   1   4  19       45.71       44.00      2.15 o 
   2   4  19       20.25       18.77      1.72 o 
   3   4  19        0.03       -0.29      1.15 o 
   4   4  19        7.78        5.21      1.37 o 
   5   4  19        1.24        0.89      1.22 o 
   1   5  19        2.87        3.48      1.21 o 
   2   5  19        1.54        1.10      1.15 o 
   3   5  19        0.70        2.02      1.23 o 
   4   5  19        4.46        4.87      1.39 o 
   0   6  19        6.31        8.77      2.17 o 
   1   6  19        4.08        1.69      1.22 o 
   2   6  19        0.10       -0.66      1.09 o 
   3   6  19        0.01       -1.16      1.16 o 
   1   7  19        5.58        6.81      1.47 o 
   2   7  19        7.07        9.38      1.61 o 
   0   0  20       32.97       32.48      3.90 o 
   1   0  20        4.15        1.37      1.58 o 
   2   0  20       22.63       29.46      2.93 o 
   3   0  20       22.50       24.89      4.19 o 
   4   0  20       34.84       36.51      3.36 o 
   5   0  20       46.29       37.88      4.42 o 
   1   1  20       39.05       36.41      2.06 o 
   2   1  20        0.01       -0.61      1.00 o 
   3   1  20        0.95        1.04      1.17 o 
   4   1  20        4.85        5.12      1.46 o 
   5   1  20        2.99        1.49      1.27 o 
   0   2  20      275.28      272.72      6.45 o 
   1   2  20        2.96        0.98      1.15 o 
   2   2  20       36.04       41.93      2.26 o 
   3   2  20        0.20       -0.16      1.16 o 
   4   2  20        7.51        7.36      1.45 o 
   5   2  20        9.21        9.20      1.62 o 
   1   3  20      165.46      168.17      5.26 o 
   2   3  20        4.22        4.75      1.32 o 
   3   3  20       13.99       14.11      1.67 o 
   4   3  20        1.54        1.87      1.34 o 
   0   4  20        1.33        1.06      2.75 o 
   1   4  20        0.60        1.24      1.14 o 
   2   4  20        0.78        1.44      1.18 o 
   3   4  20        1.63        1.97      1.28 o 
   4   4  20        3.54        3.46      1.39 o 
   1   5  20        0.53        0.16      1.33 o 
   2   5  20        2.86        1.05      1.35 o 
   3   5  20        0.42        0.72      1.26 o 
   0   6  20        0.54       -0.69      1.77 o 
   1   6  20        4.96        4.39      1.39 o 
   2   6  20        7.92        8.88      1.89 o 
   1   1  21       82.42       85.50      2.83 o 
   2   1  21        0.43       -1.05      1.05 o 
   3   1  21        2.47        0.43      1.25 o 
   4   1  21        1.94        0.58      1.41 o 
   0   2  21      109.97      112.66      4.60 o 
   1   2  21       16.14       15.88      1.75 o 
   2   2  21       46.03       42.71      2.59 o 
   3   2  21       10.64       10.35      1.86 o 
   4   2  21        0.69       -0.42      1.19 o 
   1   3  21       20.34       22.27      2.27 o 
   2   3  21        8.39        6.74      1.72 o 
   3   3  21        2.69        2.01      1.29 o 
   0   4  21        0.32       -2.34      2.43 o 
   1   4  21       12.11       15.90      2.06 o 
   2   4  21        1.75        0.28      1.18 o 
   3   4  21        3.25        1.39      1.32 o 
   1   5  21        7.02        6.63      1.64 o 
   0   0  22      154.38      170.29      7.91 o 
   1   0  22       10.20       13.33      2.51 o 
   2   0  22        1.89        3.06      1.87 o 
   3   0  22        6.80       11.49      2.39 o 
   1   1  22       15.79       20.71      1.97 o 
   2   1  22        7.30        9.83      1.61 o 
   3   1  22        2.65        1.36      1.49 o 
   0   2  22       13.80       17.03      5.67 o 
   1   2  22        0.78       -0.36      1.15 o 
   2   2  22       13.03       14.67      2.03 o 
   1   3  22        1.35        1.98      1.54 o 
   2   3  22        8.52        5.36      1.63 o 
   0   4  22        0.24        5.33      3.18 o 
   1   1  23       21.73       24.86      2.09 o 
                                                 
